# Supplementary material for: Network Analysis of Inflammatory Genes and Their Transcriptional Regulators in Coronary Artery Disease
Source: PLoS One. 2014 Apr 15;9(4):e94328. doi: 10.1371/journal.pone.0094328 (PMC3988072; doi:10.1371/journal.pone.0094328)
Supplement: Table S3 — Detailed information about frequency of hub node and accuracy of the backbone in the 97 test networks. (XLSX) [file pone.0094328.s003.xlsx]

## Sheet: Sheet1
Table S4: Detailed information about frequency of hub node and accuracy of backbone in the 97 test networks
Number of genes omitted	Genes omitted	Top 5 nodes with largest BC and degree	Hub node not retained in test network	Number of nodes in the test networks belonging to the backbone	Accuracy of backbone	Overall accuracy
1	CASP3	IL6,IL1B,TNF,VEGFA,PTGS2		5	1	0.9454
1	CCL2	IL6,IL1B,TNF,VEGFA,PTGS2		5	1
1	CRP	IL6,IL1B,TNF,VEGFA,PTGS2		5	1
1	ESR1	IL6,IL1B,TNF,VEGFA,PTGS2		5	1
1	HIF1A	IL6,IL1B,TNF,PTGS2, TLR4	VEGFA	4	0.8
1	ICAM1	IL6,IL1B,TNF,VEGFA,PTGS2		5	1
1	IFNG	IL6,IL1B,TNF,VEGFA,PTGS2		5	1
1	IL10	IL6,IL1B,TNF,VEGFA,PTGS2		5	1
1	IL18	IL6,IL1B,TNF,VEGFA,PTGS2		5	1
1	IL1B	IL6, VEGFA,TNF,PTGS2, TLR4	IL1B	4	0.8
1	IL1R1	IL6,IL1B,VEGFA,PTGS2,TNF		5	1
1	IL6	IL1,VEGFA,PTGS2,TNF,TLR4	IL6	4	0.8
1	IL8	IL6,IL1B,VEGFA,PTGS2,TNF		5	1
1	LEP	IL6,IL1B,VEGFA,PTGS2,TNF		5	1
1	NFKB1	IL6,IL1B,VEGFA,PTGS2,TNF		5	1
1	PPARG	IL6,IL1B,VEGFA,PTGS2,TNF		5	1
1	PTGS2	IL6,IL1B,VEGFA,TNF, TLR4	PTGS2	4	0.8
1	TGFB1	IL6,VEGFA,IL1B,TNF,PTGS2		5	1
1	TLR4	IL6,IL1B,VEGFA,PTGS2,TNF		5	1
1	TNF	IL6,IL1B,VEGFA,PTGS2,TLR4	TNF	4	0.8
1	TNFRSF1A	IL6,VEGFA,IL1B,TNF,PTGS2		5	1
1	VEGFA	IL6,IL1B,TNF,PTGS2,TLR4	VEGFA	4	0.8
2	IL6, TLR4	IL1B,VEGFA,TNF,PTGS2,TP53	IL6	4	0.8	0.792
2	IL6,IFNG	IL1B,VEGFA,PTGS2,TNF,TLR4	IL6	4	0.8
2	IL6,CRP	IL1B,VEGFA,PTGS2,TNF,TLR4	IL6	4	0.8
2	IL6,IL8	IL1B,VEGFA,PTGS2,TNF,TLR4	IL6	4	0.8
2	IL6,PPARG	IL1B,VEGFA,PTGS2,TNF,TLR4	IL6	4	0.8
2	IL1B,CRP	IL6,PTGS2,TNF,VEGFA,IL8	IL1B	4	0.8
2	IL1B,TLR4	IL6,IL8,PTGS2,TNF,VEGFA	IL1B	4	0.8
2	IL1B,IL8	IL6,TNF,PTGS2,VEGFA,IL8	IL1B	4	0.8
2	IL1B,IFNG	IL6,TNF,VEGFA,IL8,PTGS2	IL1B	4	0.8
2	IL1B,TGFB1	IL6,TNF,IL8,VEGFA,PTGS2	IL1B	4	0.8
2	TNF,CRP	IL6,IL1B,IL8,VEGFA,PTGS2	TNF	4	0.8
2	TNF,TLR4	IL6,IL1B,VEGFA,PTGS2,IL8	TNF	4	0.8
2	TNF,IL8	IL6,IL1B,VEGFA,PTGS2,TLR4	TNF	4	0.8
2	TNF,IFNG	IL6,IL1B,VEGFA,IL8,PTGS2	TNF	4	0.8
2	TNF,PPARG	IL6,IL1B,VEGFA,IL8,PTGS2	TNF	4	0.8
2	VEGFA,CRP	IL6,IL1B,TNF,TLR4,IFNG	VEGFA,PTGS2	3	0.6
2	VEGFA,HIF1A	IL6,DIF,IL1B,PTGS2,TNF	VEGFA	4	0.8
2	VEGFA,TLR4	UBC,IL6,IL1B,TNF,PTGS2	VEGFA	4	0.8
2	VEGFA,IFNG	IL6,UBC,TNF,IL1B,PTGS2	VEGFA	4	0.8
2	VEGFA,IL8	IL6,TNF,IL1B,PTGS2,SRC	VEGFA	4	0.8
2	PTGS2,CRP	IL6,IL1B,VEGFA,TNF,IL8	PTGS2	4	0.8
2	PTGS2,TLR4	IL6,IL1B,VEGFA,TNF,IL8	PTGS2	4	0.8
2	PTGS2,IFNG	IL6,IL1B,VEGFA,TNF,IL8	PTGS2	4	0.8
2	PTGS2,IL8	IL6,IL1B,VEGFA,TNF,IL8	PTGS2	4	0.8
2	PTGS2,PPARG	IL6,TNF,IL1B,VEGFA,IL8	PTGS2	4	0.8
3	IL6,CRP,CASP3	UBC,IL1B,PTGS2,TNF,IL8	IL6, VEGFA	3	0.6	0.696
3	IL6,CCL2,ESR1	UBC,DIF,PTGS2,IL1B,TNF	IL6, VEGFA	3	0.6
3	IL6,HIF1A,ICAM1	DIF,IL1B,PTGS2,IL8,TNF	IL6,VEGFA	3	0.6
3	IL6,LEP,IL10	UBC,IL1B,TNF,TLR4,IL8	IL6,VEGFA,PTGS2	2	0.4
3	IL6,NFKB1,TLR4	UBC,IL1B,PTGS2,TNF,TLR4	IL6,VEGFA	3	0.6
3	IL1B,CRP,CASP3	IL6,PTGS2,TNF,VEGFA,IL8	IL1B	4	0.8
3	IL1B,CCL2,ESR1	UBC,IL6,IL1B,TNF,PTGS2	VEGFA	4	0.8
3	IL1B,ICAM1,HIF1A	IL6,DIF,IL1B,PTGS2,PPARG	TNF,VEGFA	3	0.6
3	IL1B,IL10,LEP	IL6,TNF,VEGFA,PTGS2,IL8	IL1B	4	0.8
3	IL1B,NFKB1,TLR4	UBC,IL6,IL1B,TNF,PTGS2	VEGFA	4	0.8
3	TNF,CRP,CASP3	IL6,IL1B,PTGS2,VEGFA,IL8	TNF	4	0.8
3	TNF,CCL2,ESR1	IL6,IL1B,PTGS2,VEGFA,IL8	TNF	4	0.8
3	TNF,ICAM1,HIF1A	IL6,DIF,IL1B,PTGS2,IL8	TNF,VEGFA	3	0.6
3	TNF,IL10,LEP	IL6,IL1B,VEGFA,IL8,TLR4	TNF,PTGS2	3	0.6
3	TNF,NFKB1,TLR4	UBC,IL6,IL1B,TNF,PTGS2	VEGFA	4	0.8
3	VEGFA,CRP,CASP3	UBC,IL6,IL1B,TNF,PTGS2	VEGFA	4	0.8
3	VEGFA,CCL2,ESR1	UBC,IL6,DIF,IL1B,PTGS2	TNF,VEGFA	3	0.6
3	VEGFA,ICAM1,HIF1A	IL6,DIF,IL1B,PTGS2,PPARG	VEGFA	4	0.8
3	VEGFA,IL10,LEP	UBC,IL6,IL1B,TNF,PTGS2	VEGFA	4	0.8
3	VEGFA,NFKB1,TLR4	UBC,IL6,DIF,IL1B,PTGS2	TNF,PTGS2	3	0.6
3	PTGS2,CRP,CASP3	IL6,TNF,IL1B,IL8,VEGFA	PTGS2	4	0.8
3	PTGS2,CCL2,ESR1	DIF,IL6,TNF,UBC,IL1B	VEGFA,PTGS2	3	0.6
3	PTGS2,ICAM1,HIF1A	IL6,DIF,IL1B,TNF,IL8	VEGFA,PTGS2	3	0.6
3	PTGS2,IL10,LEP	IL6,TNF,IL1B,VEGFA,IL8	PTGS2	4	0.8
3	PTGS2,NFKB1,TLR4	IL6,UBC,TNF,IL1B,VEGFA	PTGS2	4	0.8
4	IL6,IL18,IFNG,TLR4	UBC,TNF,IL1B,IL8,PTGS2	IL6,VEGFA	3	0.6	0.672
4	IL6,IL8,TGFB1,TNFRSF1A	UBC,TNF,IL1B,TLR4,PTGS2	IL6,VEGFA	3	0.6
4	IL6,LEP,PPARG,IL1R1	TNF,IL1B,IL8,TLR4,PTGS2	IL6,VEGFA	3	0.6
4	IL6,IL10,TLR4,NFKB1	IL1B,PTGS2,TNF,IL8,IFNG	IL6,VEGFA	3	0.6
4	IL6,HIF1A,CRP,ESR1	DIF,PTGS2,IL1B,TNF,IL8	IL6,VEGFA	3	0.6
4	IL1B,IL18,IFNG,TLR4	UBC,IL6,TNF,PTGS2,IL8	IL1B,VEGFA	3	0.6
4	IL1B,IL8,TGFB1,TNFRSF1A	UBC,IL6,IL1B,TNF,PTGS2	VEGFA	4	0.8
4	IL1B,LEP,PPARG,IL1R1	IL6,TNF,VEGFA,PTGS2,IL8	IL1B	4	0.8
4	IL1B,IL10,TLR4,NFKB1	UBC,IL6,IL1B,TNF,PTGS2	VEGFA	4	0.8
4	IL1B,HIF1A,CRP,ESR1	DIF,IL1B,TNF,PTGS2,IL6	VEGFA	4	0.8
4	TNF,IL18,IFNG,TLR4	IL6,UBC,IL1B,VEGFA,IL8	TNF,PTGS2	3	0.6
4	TNF,IL8,TGFB1,TNFRSF1A	UBC,IL6,IL1B,PTGS2,TLR4	TNF,VEGFA	3	0.6
4	TNF,LEP,PPARG,IL1R1	IL6,IL1B,VEGFA,PTGS2,IL8	TNF	4	0.8
4	TNF,IL10,TLR4,NFKB1	IL1B,IL8,PTGS2,IL6,CRP	TNF,VEGFA	3	0.6
4	TNF,HIF1A,CRP,ESR1	IL6,DIF,IL1B,PTGS2,IL8	TNF,VEGFA	3	0.6
4	VEGFA,IL18,IFNG,TLR4	PTGS2,TNF,IL1B,IL6,UBC	VEGFA	4	0.8
4	VEGFA,IL8,TGFB1,TNFRSF1A	UBC,IL6,TNF,IL1B,PTGS2	VEGFA	4	0.8
4	VEGFA,LEP,PPARG,ILR1	SRC,PTGS2,TNF,IL1B,IL6	VEGFA	4	0.8
4	VEGFA,IL10,TLR4,NFKB1	UBC,IL6,DIF,IL1B,PTGS2	TNF,VEGFA	3	0.6
4	VEGFA,HIF1A,CRP,ESR1	IL6,DIF,IL1B,PTGS2,IL8	TNF,VEGFA	3	0.6
4	PTGS2,IL18,IFNG,TLR4	UBC,IL6,IL1B,TNF,IL8	PTGS2,VEGFA	3	0.6
4	PTGS2,IL8,TGFB1,TNFRSF1A	UBC,IL6,IL1B,TNF,TLR4	PTGS2,VEGFA	3	0.6
4	PTGS2,LEP,PPARG,ILR1	IL6,IL1B,VEGFA,TNF,IL8	PTGS2	4	0.8
4	PTGS2,IL10,TLR4,NFKB1	IL8,TNF,IL1B,IL6,UBC	PTGS2,VEGFA	3	0.6
4	PTGS2,HIF1A,CRP,ESR1	IL6,DIF,IL1B,TNF,IL8	PTGS2,VEGFA	3	0.6
						Overall accuracy = 0.7763
